# Supplementary material for: Epicardial adipose tissue volume outperforms density in association with cardiorenal complications in hypertensive patients
Source: Lipids Health Dis. 2026 Feb 12;25:82. doi: 10.1186/s12944-026-02873-x (PMC12998057; doi:10.1186/s12944-026-02873-x)
Supplement: Supplementary file 1 — Supplementary Material 1. Supplementary Videos [file 12944_2026_2873_MOESM1_ESM.zip]

Archive with 4 entries (4 files):
- Non-HTN #2.mp4
- HTN #1.mp4
- HTN #2.mp4
- Non-HTN #1.mp4
